# Supplementary material for: From Ecological Threat to Bioactive Resource: The Nutraceutical Components of Blue Crab (Callinectes sapidus)
Source: Int J Mol Sci. 2025 Dec 30;27(1):381. doi: 10.3390/ijms27010381 (PMC12786082; doi:10.3390/ijms27010381)
Supplement: Supplementary file 1 [file ijms-27-00381-s001.zip]

Archive with 1 entries (1 files):
- ijms-4043261-supplementary.pdf
